# Supplementary material for: A Dietary Supplement Containing Nucleotides, Oligosaccharides, Vitamin E and β-Carotene Promotes Immune Response and Gut Microbiota Changes in Kittens
Source: Animals (Basel). 2025 Dec 4;15(23):3504. doi: 10.3390/ani15233504 (PMC12691447; doi:10.3390/ani15233504)
Supplement: Supplementary file 1 [file animals-15-03504-s001.zip]

Archive with 2 entries (2 files):
- animals-3985034-supplementary.pdf
- ARRIVE list-3985034.pdf
